# Supplementary material for: Human Fibroblast Growth Factor-Treated Adipose-Derived Stem Cells Facilitate Wound Healing and Revascularization in Rats with Streptozotocin-Induced Diabetes Mellitus
Source: Cells. 2023 Apr 13;12(8):1146. doi: 10.3390/cells12081146 (PMC10136967; doi:10.3390/cells12081146)
Supplement: Supplementary file 1 [file cells-12-01146-s001.zip]

Archive with 1 entries (1 files):
- cells-2186011-supplementary.pdf
